# Supplementary material for: Surface Engineering Design of Nano FeS@Stenotrophomonas sp. by Ultrasonic Chemical Method for Efficient U(VI) and Th(IV) Extraction
Source: Toxics. 2023 Mar 24;11(4):297. doi: 10.3390/toxics11040297 (PMC10144925; doi:10.3390/toxics11040297)
Supplement: Supplementary file 1 [file toxics-11-00297-s001.zip]

Archive with 1 entries (1 files):
- toxics-2258490-supplementary.pdf
